# Supplementary material for: Prevalence and molecular characteristics of Shewanella infection in diarrhea patients in Beijing, China 2017–2019
Source: Front Microbiol. 2024 Jan 31;15:1293577. doi: 10.3389/fmicb.2024.1293577 (PMC10866003; doi:10.3389/fmicb.2024.1293577)
Supplement: Supplementary file 1 [file Table_1.xlsx]

## Sheet: Sheet1
Supplementary File Table S1: Genomic information on laboratory isolates of Shewanella spp.
No.	Organism	strain	Isolation Region	Isolation Source	Isolation Year	Size (Mbp)	GC (mol%)	Scaffolds/Contigs	N50 (bp)	tRNA	CDS
1	Shewanella algae	17SW1	Beijing, China	patient, diarrhea	2017	4.71772	53.08	102	85432	53	4202
2	Shewanella algae	17SW2	Beijing, China	patient, diarrhea	2017	4.76237	53.06	87	120519	50	4236
3	Shewanella algae	17SW3	Beijing, China	patient, diarrhea	2017	4.75724	53.06	89	120527	43	4232
4	Shewanella algae	17SW4	Beijing, China	patient, diarrhea	2017	4.75925	53.06	90	120527	45	4233
5	Shewanella algae	17SW5	Beijing, China	patient, diarrhea	2017	4.67657	53.06	104	86050	47	4160
6	Shewanella algae	17SW6	Beijing, China	patient, diarrhea	2017	4.67718	53.06	108	82131	51	4160
7	Shewanella algae	17SW7	Beijing, China	patient, diarrhea	2017	4.87021	53.12	69	132727	60	4345
8	Shewanella algae	17SW8	Beijing, China	patient, diarrhea	2017	4.88903	52.94	116	117620	45	4329
9	Shewanella algae	18SW1	Beijing, China	patient, diarrhea	2018	4.62089	53.02	163	54299	54	4141
10	Shewanella algae	18SW3	Beijing, China	patient, diarrhea	2018	4.75561	53	115	92255	50	4255
11	Shewanella algae	18SW4	Beijing, China	patient, diarrhea	2018	4.82113	53.1	66	171565	47	4266
12	Shewanella algae	18SW7	Beijing, China	patient, diarrhea	2018	4.63804	53.16	81	122798	60	4102
13	Shewanella algae	18SW9	Beijing, China	patient, diarrhea	2018	4.67792	53.17	118	97525	46	4171
14	Shewanella algae	18SW10	Beijing, China	patient, diarrhea	2018	4.67669	53.16	87	105496	55	4163
15	Shewanella algae	19SW1	Beijing, China	patient, diarrhea	2019	4.76388	53.04	68	134666	50	4171
16	Shewanella algae	19SW4	Beijing, China	patient, diarrhea	2019	4.81988	52.98	94	96970	46	4245
17	Shewanella algae	19SW5	Beijing, China	patient, diarrhea	2019	4.87639	52.92	68	151568	50	4335
18	Shewanella algae	19SW6	Beijing, China	patient, diarrhea	2019	4.87641	52.92	63	189850	46	4334
19	Shewanella chilikensis	17SW9	Beijing, China	patient, diarrhea	2017	4.50557	52.22	114	94851	44	3988
20	Shewanella chilikensis	18SW2	Beijing, China	patient, diarrhea	2018	4.42586	52.32	113	85387	47	3878
21	Shewanella chilikensis	19SW2	Beijing, China	patient, diarrhea	2019	4.39043	52.44	101	98857	50	3869
22	Shewanella indica	18SW5	Beijing, China	patient, diarrhea	2018	4.53354	52.33	106	109155	42	4008
23	Shewanella indica	18SW6	Beijing, China	patient, diarrhea	2018	4.45912	52.29	110	87881	35	3933
24	Shewanella indica	18SW8	Beijing, China	patient, diarrhea	2018	4.394	52.34	79	132312	46	3892
25	Shewanella indica	19SW3	Beijing, China	patient, diarrhea	2019	4.48601	52.11	143	81090	41	3978
26	Shewanella indica	19SW7	Beijing, China	patient, diarrhea	2019	4.46476	52.3	95	95513	38	3943
